# Supplementary material for: Putative carboxylesterase gene identification and their expression patterns in Hyphantria cunea (Drury)
Source: PeerJ. 2021 Mar 2;9:e10919. doi: 10.7717/peerj.10919 (PMC7934681; doi:10.7717/peerj.10919)
Supplement: Supplemental Information 12 [file peerj-09-10919-s012.zip]

Archive with 13 entries (10 files):
- Raw data supplementary material 2/
- Raw data supplementary material 2/Raw data-Amino acid sequences of HcunCXEs.txt
- __MACOSX/
- __MACOSX/Raw data supplementary material 2/
- __MACOSX/Raw data supplementary material 2/._Raw data-Amino acid sequences of HcunCXEs.txt
- Raw data supplementary material 2/.DS_Store
- __MACOSX/Raw data supplementary material 2/._.DS_Store
- Raw data supplementary material 2/Raw_data_RT-PCR  HcunCXE1-10.pdf
- __MACOSX/Raw data supplementary material 2/._Raw_data_RT-PCR  HcunCXE1-10.pdf
- Raw data supplementary material 2/Raw_data_RT-PCR  EF1-a.pdf
- __MACOSX/Raw data supplementary material 2/._Raw_data_RT-PCR  EF1-a.pdf
- Raw data supplementary material 2/Raw Data-HcunCXE tree Model.xlsx
- __MACOSX/Raw data supplementary material 2/._Raw Data-HcunCXE tree Model.xlsx
