# Supplementary material for: Putative carboxylesterase gene identification and their expression patterns in Hyphantria cunea (Drury)
Source: PeerJ. 2021 Mar 2;9:e10919. doi: 10.7717/peerj.10919 (PMC7934681; doi:10.7717/peerj.10919)
Supplement: Supplemental Information 12 [file peerj-09-10919-s012.zip › Raw data supplementary material 2/Raw data-Amino acid sequences of HcunCXEs.txt]

>HcunCXE1
MSSNMKYGKKIVLFSLFVTNLVDQPAPEVQIEQGILSGKINGDGSFFEYLGIPYATTNSSLRFKAPLPPPSWQGVYKAVDEIYQCPQMNPIFGVVGNEDCLKINVYVPAKIIKSALPVMVYIHGGGFTIGNGGKLLYAPDFLIKHDVILVTFNYRLGALGFLCLGIKEAPGNAGIKDQIAALKWIKKNIGAFGGDPNNVTIFGQSAGATSASLILVSNTTDGLFHKAIIQSGTSTSSWAINRQPLWVASLIAKDLGYETKNPEEIYQILSKTSYKSLIKAKPRKPLGMYFDTQMLHYPCVEQDIEGEEAVITDFPFNLFENIPKKNTPVIYGTTSKEGIFLLPDDTKESLAARDVKYIFASDLQFPSEEEAANVSQMAREYYFGDKKLSFDVHDKIADLNTELYFEIPAILESQTLVNNTKAKVYNYYFNYDGGRNILKSLVGLFGFKTESGAVHGDELMYLFKGLVWPFPIKKNDQAIINLMTKLWTNFAKYGEPTLDDIVPIKWEPSTKESARFLYIDDNLRMGSFPNPTAFHLWKNIYEKYRKKNKPNDFMK
>HcunCXE2
LGKLRFKAPRPPLPWNDIRHATGHSLKCPQMDFLITHQIFAGSEDCLYLNVYTPDLKPASPLSVMVFIHGGGYKSGAGDSDHYGPDFLMSHGVVVVTINYRLEVLGFLCLDTIEVPGNAGLKDQVAALKWVKTNIANFGGDPENITVFGESAGGASISLHILSSMSEGLFKRAIPMSGVHFCNWSVPFAAQKRAFILGKQLGLETNDPNVLLDFLQSVPVDQLIDVSPTVLSFEDRNNNPFKMFPFTPVVEKDFGEEHF
>HcunCXE3
MYTFSCFSGRNVYGKQGEKYGIQGASHLDDLMYLFYANLHDVKLEKNTKEYELVQLVCTVFTNFAKYGNPTPDSSLGVTWPEYDNTTKSFVDIGDKLTLGANSEADAIEFWSNLYASVGSKYVM
>HcunCXE4
MLTKEVQGSEDCLYLNVYTPNVKPDKPLPVMFWIHGGGFFFGSGENDLYGPEFLVKDGVVVVTINYRLETLGFLCLENKDIPGNAGLKDQVEALRWVNKNISHFGGDPTNITIFGESAGGCSVSYHLISPMTKGLFKRAITQSGTALCPWAKQHRPRDRALVLAKKLGCFSEDDSVLYEFFKNQPIESLVAASVPIVLSEVDTTTVFFSVAEEKNIDENEKYFAGDFSSVHDGVEIMAGYTADEGVAGLSPANILKIKLGMARDYLELFSPQILSFNLTPNQKLDFGRKIKKYYFKDITDISESWEQMSNFYFMDMFVYGVVNFARFCAKKEKVFLYKFSCKSERNMFTHLVGLTEIIKDKPVTCHGDDIFYLFNANILPNKVDKKSDTFQLMEKVIKLWTNFAKYGNPTPDESLGVKWANYTIEKQDYLDIGNKFVPGTAPDADDIKFWDAIIEESGCRLY
>HcunCXE5
MVRVNVNEGLLEGEVVQNEYGGTFYSFKGIPYAQPPVGNLRFKAPKPANPWTGVRDAKQFGSKCVQFDLLTKTVQGSEDCLYLNVYTPNVTPDKALPVMFWIHGGAFLFGSGEDDIYGPEFLVKDGVVIVTINYRLEVLGFLCLENEDIPGNAGLKDQVAALRWVNENISQFGGDPNNITIFGDSAGGCSISYHLISPMTKGLYKRAITQSGTALCPWARQERPRDRALALAKQLGCSSEKDSDVYEFFKNQPIESLTTVSAPIVLSEKNLLIMCFSVVEEKNINDNEKYFGGDFGAVHDGVEVMVGYTADEGLVFLGPAETVQTKLEMSRDYLEVLSPHLLSFNLTSNQKLELGKKIRKHYFNDKTDISDSWEQLSNFYFMNSFVHGIVNFARLCANKGKVYLYKFTCKSERNVFAHLLGLTEFIKDKPVTCHADDLFYLFNAKLLPNKVDKKSDTFKLMERVIKLWTNFAKYGNPTPDESLGVKWANYTIEKQDYLDIGNKFVPGTAPDADDIKFWDAIIEESGCRLY
>HcunCXE6
MVRVNVNEGLLEGEVVQNEYGGTFYSFKGIPYAQPPVGNLRFKAPQPPKPWAGVRDAKQFGSECIQLDLMSKVVLGSEDCLYLNVYTPNVKPDKLLPVMFWIHGGAFVTGSGDDHMYGPEFLVKNGVVVVTINYRLEVLGFLCLENKDIPGNAGMKDQVEALRWVNRNISQFGGDPSNITIFGESAGGGSVSYHLISPMTKGLFKRAIAQSGSALSSWTRQHKPRERALTLAKQLGCFSEDDSELYEFFKNQPVESLVGVSAPILLSEVNTLIFFSIVEEKNVDENEIYFAGDFSAVHDGVEVMTGYTADEGLVNIALGDSYENKLKVSKNFLEFFSPQLLLFHLTPTQKLDYGKRIKNYYVNDTNISEDWELLNKFYSMETFVHGV
>HcunCXE7
MIFKLFLCLVVVGLVAAQSLNPTIRIPHGILQGAWKVSTKGRSYASFEGVPYARPPIGKLRFREPQQLKPWTGVWDATKPLSACLQYNPFEKKLYGSENCLYLNIHTPKLQPGAMMPVMVFIHGGAFMYGEGSIYDAPNIMDWDMVVVTINYRLGPLGFLSTGDDVIPGNNGLKDQSFALHWIKNNIMMFGGNPDSITLSGASAGGASVHYHYLSPLSRGTFARGIAFSGSAFASWTHSIKPAEKTKTLASIVGCPTGSSKEILECLKYRPGEVIVNAQADMFDWKVNLFTPFTPVAEAWGVREPFLQYYPYHATRSGNMMNVPLIASVTSEEGLYPAAAYQTDPTILQDLEANWDELAANIFEFNDTLPINRRVEVAQAIKQYYLGGQPVSQDTFPQLVQALGDRLFVANVGKLAQIHAAKSGQPTYVYRYAYRGSFSLSDVISQSKVNYGVSHGDDVFSIFKFPELQVKSAEHAAMVDALINIVYSFSTSGTPKLTQGGPEWLPVRPGAAELDYLHILSPNYFEMKSSSDFGLKSFWDSLGFNENENYRNSIKDEL
>HcunCXE8
MVKVKVEQGWLCGEQLETVQGDGEYYSFKGIPYAEPPLGKLRFKAPRPPLPWNGVRQATQHGPKCPHVDIFSLKMVPGSEDCLYLNVYTPKINPVALLAVMVFIHGGGYKSDSGNIDHYGPDFLVSHGVVLVTMNYRLDALGFLCLDTKDVPGNSGMKDQVAALRWVKANIAKFGGDPNNITLFGQSAGGASTALHILSPMSKGLFKRAIPMSGVPFCDWSIAFAPQRRPYILGKQLGIETNDPNKLLEFLQEVPVEKLIDTNPSVMSFEDKNNNGMKMFYFTPVIEKDFGEEHFMTEDILKLLKNGKVNDVDIFFGHTNEEALDSLSFIEEYLLKEYDRYPDLVVPRKLQIQCTADQILELSDKIKEYYFKDRPINLDSMKEFITFCNHAYYFYDIHSFISKLPTSCNSRRYMYTFSCVSKRNLYGNSGRKYGIQGAAHLDDLMYLFDGKEYNLTLEKNTKEYELVQLVTTVFTNFAKYGNPTPDFSLGMTWPEYDNTTEAYVDIRDTLVPGIKSNAQAIQFWKSIYTSVGSEY
>HcunCXE9
MKWVALVFLIAAGVVRQPSPVVRTTSGYIRGAISHNGRFIEYFGIPYATVNESNRFQAPLPAPTWDGILNALNENTWCPQSSVGPIVLGEPNCLKLNIYSPAQYTKLLPVMVYIHGGCFFSGTGAPYLYGGDFFPEHDVILVGISYRLSVEGFLCLGIKEAPGNAGLKDVVAALKWIQENIKSFGGDPNKVTLFGESAGAVATSFMIISPAAKGLFHKAILQSGSSLAPWALQHDPIKAAMSLVNKLGYSANNPKDIYNIISKKTTKELINTITHYEEKFCVAETDIFVPCVERHLEGIEPIITDYPANIILSDNYTKVPMIIGYTNHEGIYFVSADYGTSLGNNTRAIDPARVLQRDLQFPSENDKNCTVDKIRRHYFTPSKEEMIMDMVNLYSDLHFKFPLVLESELYSRTSDQPIYYYHFKYSGLINMPKVISGFGLSTGASHADELFYLFKPHSFPLPHRFLESEMIKRMLTMWTNFAKYSDPTPHRSRLLPFRWNPSKRFNPTSLVIDSQISTAPMWDEDSVRLWNDTYNKYRRKDYGFKQFQHY
>HcunCXE10
LYKFSCKTERNAITHALNIADIVKDKPVTCHGDDLFYLFNSKLMKVDIKSDTFKLMDRVIKLWINFAKYGNPTPDASLGVKWANYTIEKQD
