# Supplementary material for: Putative carboxylesterase gene identification and their expression patterns in Hyphantria cunea (Drury)
Source: PeerJ. 2021 Mar 2;9:e10919. doi: 10.7717/peerj.10919 (PMC7934681; doi:10.7717/peerj.10919)
Supplement: Supplemental Information 12 [file peerj-09-10919-s012.zip › Raw data supplementary material 2/Raw Data-HcunCXE tree Model.xlsx]

## Sheet: Info
Model	#Param	BIC	AICc	lnL	Invariant	Gamma	Freq A	Freq R	Freq N	Freq D	Freq C	Freq Q	Freq E	Freq G	Freq H	Freq I	Freq L	Freq K	Freq M	Freq F	Freq P	Freq S	Freq T	Freq W	Freq Y	Freq V
LG+G+I	177	35443.3	34118.7	-16880	0.0304982	1.16738	0.079066	0.055941	0.041977	0.053052	0.012937	0.040767	0.071586	0.057337	0.022355	0.062157	0.099081	0.0646	0.022951	0.042302	0.04404	0.061197	0.053287	0.012066	0.034155	0.069147
LG+G	176	35445.9	34128.7	-16886	n/a	1.05295	0.079066	0.055941	0.041977	0.053052	0.012937	0.040767	0.071586	0.057337	0.022355	0.062157	0.099081	0.0646	0.022951	0.042302	0.04404	0.061197	0.053287	0.012066	0.034155	0.069147
WAG+G+I	177	35603.3	34278.7	-16960	0.0302334	1.40221	0.0866279	0.043972	0.0390894	0.0570451	0.0193078	0.0367281	0.0580589	0.0832518	0.0244313	0.048466	0.086209	0.0620286	0.0195027	0.0384319	0.0457631	0.0695179	0.0610127	0.0143859	0.0352742	0.0708956
WAG+G	176	35609.1	34292	-16967.7	n/a	1.23091	0.0866279	0.043972	0.0390894	0.0570451	0.0193078	0.0367281	0.0580589	0.0832518	0.0244313	0.048466	0.086209	0.0620286	0.0195027	0.0384319	0.0457631	0.0695179	0.0610127	0.0143859	0.0352742	0.0708956
LG+G+I+F	196	35757.6	34291.4	-16946.8	0.0298585	1.16586	0.0707565	0.0284508	0.0464548	0.0411943	0.0205972	0.0216344	0.0482329	0.101282	0.0262281	0.0578647	0.110914	0.0448248	0.0201526	0.0544565	0.056457	0.075276	0.0431207	0.00896496	0.0386753	0.0844632
LG+G+F	195	35759.5	34300.7	-16952.5	n/a	1.05895	0.0707565	0.0284508	0.0464548	0.0411943	0.0205972	0.0216344	0.0482329	0.101282	0.0262281	0.0578647	0.110914	0.0448248	0.0201526	0.0544565	0.056457	0.075276	0.0431207	0.00896496	0.0386753	0.0844632
WAG+G+I+F	196	35801.8	34335.6	-16968.9	0.0288868	1.40974	0.0707565	0.0284508	0.0464548	0.0411943	0.0205972	0.0216344	0.0482329	0.101282	0.0262281	0.0578647	0.110914	0.0448248	0.0201526	0.0544565	0.056457	0.075276	0.0431207	0.00896496	0.0386753	0.0844632
WAG+G+F	195	35805	34346.2	-16975.2	n/a	1.26575	0.0707565	0.0284508	0.0464548	0.0411943	0.0205972	0.0216344	0.0482329	0.101282	0.0262281	0.0578647	0.110914	0.0448248	0.0201526	0.0544565	0.056457	0.075276	0.0431207	0.00896496	0.0386753	0.0844632
JTT+G+I	177	35812	34487.4	-17064.3	0.0328954	1.27642	0.0769	0.0511	0.0425	0.0513	0.0203	0.0411	0.0618	0.0747	0.023	0.0526	0.0911	0.0595	0.0234	0.0405	0.0505	0.0682	0.0585	0.0143	0.0323	0.0664
rtREV+G+I	177	35836.9	34512.3	-17076.8	0.0289693	1.19877	0.0646	0.0453	0.0376	0.0422	0.0114	0.0606	0.0607	0.0639	0.0273	0.0679	0.1018	0.0751	0.015	0.0287	0.0681	0.0488	0.0622	0.0251	0.0318	0.0619
rtREV+G	176	35840.9	34523.8	-17083.5	n/a	1.07273	0.0646	0.0453	0.0376	0.0422	0.0114	0.0606	0.0607	0.0639	0.0273	0.0679	0.1018	0.0751	0.015	0.0287	0.0681	0.0488	0.0622	0.0251	0.0318	0.0619
JTT+G	176	35915.4	34598.3	-17120.8	n/a	2.27134	0.0769	0.0511	0.0425	0.0513	0.0203	0.0411	0.0618	0.0747	0.023	0.0526	0.0911	0.0595	0.0234	0.0405	0.0505	0.0682	0.0585	0.0143	0.0323	0.0664
Dayhoff+G+I	177	35978.3	34653.7	-17147.5	0.029861	1.27675	0.0871	0.0409	0.0404	0.0469	0.0335	0.0383	0.0495	0.0886	0.0336	0.0369	0.0854	0.0805	0.0148	0.0398	0.0507	0.0696	0.0585	0.0105	0.0299	0.0647
rtREV+G+I+F	196	35981.2	34515	-17058.6	0.0291832	1.21684	0.0707565	0.0284508	0.0464548	0.0411943	0.0205972	0.0216344	0.0482329	0.101282	0.0262281	0.0578647	0.110914	0.0448248	0.0201526	0.0544565	0.056457	0.075276	0.0431207	0.00896496	0.0386753	0.0844632
Dayhoff+G	176	35984.3	34667.2	-17155.2	n/a	1.07576	0.0871	0.0409	0.0404	0.0469	0.0335	0.0383	0.0495	0.0886	0.0336	0.0369	0.0854	0.0805	0.0148	0.0398	0.0507	0.0696	0.0585	0.0105	0.0299	0.0647
rtREV+G+F	195	35984.4	34525.7	-17065	n/a	1.09308	0.0707565	0.0284508	0.0464548	0.0411943	0.0205972	0.0216344	0.0482329	0.101282	0.0262281	0.0578647	0.110914	0.0448248	0.0201526	0.0544565	0.056457	0.075276	0.0431207	0.00896496	0.0386753	0.0844632
JTT+G+I+F	196	36099.5	34633.3	-17117.7	0.0315058	1.22048	0.0707565	0.0284508	0.0464548	0.0411943	0.0205972	0.0216344	0.0482329	0.101282	0.0262281	0.0578647	0.110914	0.0448248	0.0201526	0.0544565	0.056457	0.075276	0.0431207	0.00896496	0.0386753	0.0844632
JTT+G+F	195	36103.2	34644.5	-17124.4	n/a	1.10297	0.0707565	0.0284508	0.0464548	0.0411943	0.0205972	0.0216344	0.0482329	0.101282	0.0262281	0.0578647	0.110914	0.0448248	0.0201526	0.0544565	0.056457	0.075276	0.0431207	0.00896496	0.0386753	0.0844632
Dayhoff+G+I+F	196	36168.4	34702.3	-17152.2	0.0287284	1.2736	0.0707565	0.0284508	0.0464548	0.0411943	0.0205972	0.0216344	0.0482329	0.101282	0.0262281	0.0578647	0.110914	0.0448248	0.0201526	0.0544565	0.056457	0.075276	0.0431207	0.00896496	0.0386753	0.0844632
Dayhoff+G+F	195	36172.4	34713.7	-17159	n/a	1.13944	0.0707565	0.0284508	0.0464548	0.0411943	0.0205972	0.0216344	0.0482329	0.101282	0.0262281	0.0578647	0.110914	0.0448248	0.0201526	0.0544565	0.056457	0.075276	0.0431207	0.00896496	0.0386753	0.0844632
cpREV+G	176	36173.5	34856.4	-17249.9	n/a	0.676177	0.0756	0.0621	0.041	0.0371	0.0091	0.0382	0.0495	0.0838	0.0246	0.0806	0.1011	0.0504	0.022	0.0506	0.0431	0.0622	0.0543	0.0181	0.0307	0.066
mtREV24+G+I+F	196	36320.3	34854.1	-17228.2	0.0193971	1.15553	0.0707565	0.0284508	0.0464548	0.0411943	0.0205972	0.0216344	0.0482329	0.101282	0.0262281	0.0578647	0.110914	0.0448248	0.0201526	0.0544565	0.056457	0.075276	0.0431207	0.00896496	0.0386753	0.0844632
mtREV24+G+F	195	36320.6	34861.8	-17233	n/a	1.02764	0.0707565	0.0284508	0.0464548	0.0411943	0.0205972	0.0216344	0.0482329	0.101282	0.0262281	0.0578647	0.110914	0.0448248	0.0201526	0.0544565	0.056457	0.075276	0.0431207	0.00896496	0.0386753	0.0844632
cpREV+G+F	195	36347.1	34888.3	-17246.3	n/a	0.771572	0.0707565	0.0284508	0.0464548	0.0411943	0.0205972	0.0216344	0.0482329	0.101282	0.0262281	0.0578647	0.110914	0.0448248	0.0201526	0.0544565	0.056457	0.075276	0.0431207	0.00896496	0.0386753	0.0844632
cpREV+G+I+F	196	36713.9	35247.7	-17424.9	0.0379747	0.428945	0.0707565	0.0284508	0.0464548	0.0411943	0.0205972	0.0216344	0.0482329	0.101282	0.0262281	0.0578647	0.110914	0.0448248	0.0201526	0.0544565	0.056457	0.075276	0.0431207	0.00896496	0.0386753	0.0844632
WAG+I	176	36759.3	35442.2	-17542.7	0.0378781	n/a	0.0866279	0.043972	0.0390894	0.0570451	0.0193078	0.0367281	0.0580589	0.0832518	0.0244313	0.048466	0.086209	0.0620286	0.0195027	0.0384319	0.0457631	0.0695179	0.0610127	0.0143859	0.0352742	0.0708956
cpREV+G+I	177	36778.5	35453.9	-17547.6	0.0379747	1.59777	0.0756	0.0621	0.041	0.0371	0.0091	0.0382	0.0495	0.0838	0.0246	0.0806	0.1011	0.0504	0.022	0.0506	0.0431	0.0622	0.0543	0.0181	0.0307	0.066
LG+I	176	36882.8	35565.7	-17604.5	0.0378468	n/a	0.079066	0.055941	0.041977	0.053052	0.012937	0.040767	0.071586	0.057337	0.022355	0.062157	0.099081	0.0646	0.022951	0.042302	0.04404	0.061197	0.053287	0.012066	0.034155	0.069147
WAG	175	36963.5	35653.8	-17649.6	n/a	n/a	0.0866279	0.043972	0.0390894	0.0570451	0.0193078	0.0367281	0.0580589	0.0832518	0.0244313	0.048466	0.086209	0.0620286	0.0195027	0.0384319	0.0457631	0.0695179	0.0610127	0.0143859	0.0352742	0.0708956
WAG+I+F	195	36986.1	35527.4	-17565.8	0.037878	n/a	0.0707565	0.0284508	0.0464548	0.0411943	0.0205972	0.0216344	0.0482329	0.101282	0.0262281	0.0578647	0.110914	0.0448248	0.0201526	0.0544565	0.056457	0.075276	0.0431207	0.00896496	0.0386753	0.0844632
mtREV24+G	176	37060.6	35743.5	-17693.4	n/a	0.925093	0.072	0.019	0.039	0.019	0.006	0.025	0.024	0.056	0.028	0.087	0.168	0.023	0.053	0.06	0.055	0.072	0.088	0.029	0.033	0.044
mtREV24+G+I	177	37066.3	35741.7	-17691.5	0.0138435	0.96805	0.072	0.019	0.039	0.019	0.006	0.025	0.024	0.056	0.028	0.087	0.168	0.023	0.053	0.06	0.055	0.072	0.088	0.029	0.033	0.044
LG	175	37102.1	35792.5	-17718.9	n/a	n/a	0.079066	0.055941	0.041977	0.053052	0.012937	0.040767	0.071586	0.057337	0.022355	0.062157	0.099081	0.0646	0.022951	0.042302	0.04404	0.061197	0.053287	0.012066	0.034155	0.069147
WAG+F	194	37170.8	35719.5	-17662.9	n/a	n/a	0.0707565	0.0284508	0.0464548	0.0411943	0.0205972	0.0216344	0.0482329	0.101282	0.0262281	0.0578647	0.110914	0.0448248	0.0201526	0.0544565	0.056457	0.075276	0.0431207	0.00896496	0.0386753	0.0844632
JTT+I	176	37188.3	35871.2	-17757.2	0.037879	n/a	0.0769	0.0511	0.0425	0.0513	0.0203	0.0411	0.0618	0.0747	0.023	0.0526	0.0911	0.0595	0.0234	0.0405	0.0505	0.0682	0.0585	0.0143	0.0323	0.0664
rtREV+I	176	37255.6	35938.4	-17790.9	0.0378775	n/a	0.0646	0.0453	0.0376	0.0422	0.0114	0.0606	0.0607	0.0639	0.0273	0.0679	0.1018	0.0751	0.015	0.0287	0.0681	0.0488	0.0622	0.0251	0.0318	0.0619
LG+I+F	195	37263.3	35804.5	-17704.4	0.0378805	n/a	0.0707565	0.0284508	0.0464548	0.0411943	0.0205972	0.0216344	0.0482329	0.101282	0.0262281	0.0578647	0.110914	0.0448248	0.0201526	0.0544565	0.056457	0.075276	0.0431207	0.00896496	0.0386753	0.0844632
Dayhoff+I	176	37352.6	36035.4	-17839.4	0.0378414	n/a	0.0871	0.0409	0.0404	0.0469	0.0335	0.0383	0.0495	0.0886	0.0336	0.0369	0.0854	0.0805	0.0148	0.0398	0.0507	0.0696	0.0585	0.0105	0.0299	0.0647
JTT	175	37419	36109.3	-17877.4	n/a	n/a	0.0769	0.0511	0.0425	0.0513	0.0203	0.0411	0.0618	0.0747	0.023	0.0526	0.0911	0.0595	0.0234	0.0405	0.0505	0.0682	0.0585	0.0143	0.0323	0.0664
rtREV+I+F	195	37446.1	35987.3	-17795.8	0.0378472	n/a	0.0707565	0.0284508	0.0464548	0.0411943	0.0205972	0.0216344	0.0482329	0.101282	0.0262281	0.0578647	0.110914	0.0448248	0.0201526	0.0544565	0.056457	0.075276	0.0431207	0.00896496	0.0386753	0.0844632
rtREV	175	37465	36155.4	-17900.4	n/a	n/a	0.0646	0.0453	0.0376	0.0422	0.0114	0.0606	0.0607	0.0639	0.0273	0.0679	0.1018	0.0751	0.015	0.0287	0.0681	0.0488	0.0622	0.0251	0.0318	0.0619
LG+F	194	37475.8	36024.5	-17815.4	n/a	n/a	0.0707565	0.0284508	0.0464548	0.0411943	0.0205972	0.0216344	0.0482329	0.101282	0.0262281	0.0578647	0.110914	0.0448248	0.0201526	0.0544565	0.056457	0.075276	0.0431207	0.00896496	0.0386753	0.0844632
JTT+I+F	195	37527.2	36068.5	-17836.4	0.0378792	n/a	0.0707565	0.0284508	0.0464548	0.0411943	0.0205972	0.0216344	0.0482329	0.101282	0.0262281	0.0578647	0.110914	0.0448248	0.0201526	0.0544565	0.056457	0.075276	0.0431207	0.00896496	0.0386753	0.0844632
Dayhoff+I+F	195	37570.1	36111.4	-17857.8	0.0378616	n/a	0.0707565	0.0284508	0.0464548	0.0411943	0.0205972	0.0216344	0.0482329	0.101282	0.0262281	0.0578647	0.110914	0.0448248	0.0201526	0.0544565	0.056457	0.075276	0.0431207	0.00896496	0.0386753	0.0844632
Dayhoff	175	37587.1	36277.4	-17961.4	n/a	n/a	0.0871	0.0409	0.0404	0.0469	0.0335	0.0383	0.0495	0.0886	0.0336	0.0369	0.0854	0.0805	0.0148	0.0398	0.0507	0.0696	0.0585	0.0105	0.0299	0.0647
rtREV+F	194	37649.5	36198.2	-17902.3	n/a	n/a	0.0707565	0.0284508	0.0464548	0.0411943	0.0205972	0.0216344	0.0482329	0.101282	0.0262281	0.0578647	0.110914	0.0448248	0.0201526	0.0544565	0.056457	0.075276	0.0431207	0.00896496	0.0386753	0.0844632
JTT+F	194	37740.7	36289.4	-17947.8	n/a	n/a	0.0707565	0.0284508	0.0464548	0.0411943	0.0205972	0.0216344	0.0482329	0.101282	0.0262281	0.0578647	0.110914	0.0448248	0.0201526	0.0544565	0.056457	0.075276	0.0431207	0.00896496	0.0386753	0.0844632
cpREV	175	37759.5	36449.8	-18047.6	n/a	n/a	0.0756	0.0621	0.041	0.0371	0.0091	0.0382	0.0495	0.0838	0.0246	0.0806	0.1011	0.0504	0.022	0.0506	0.0431	0.0622	0.0543	0.0181	0.0307	0.066
Dayhoff+F	194	37776.7	36325.4	-17965.9	n/a	n/a	0.0707565	0.0284508	0.0464548	0.0411943	0.0205972	0.0216344	0.0482329	0.101282	0.0262281	0.0578647	0.110914	0.0448248	0.0201526	0.0544565	0.056457	0.075276	0.0431207	0.00896496	0.0386753	0.0844632
mtREV24+I+F	195	37849.7	36391	-17997.6	0.0378514	n/a	0.0707565	0.0284508	0.0464548	0.0411943	0.0205972	0.0216344	0.0482329	0.101282	0.0262281	0.0578647	0.110914	0.0448248	0.0201526	0.0544565	0.056457	0.075276	0.0431207	0.00896496	0.0386753	0.0844632
mtREV24+F	194	38019.7	36568.4	-18087.4	n/a	n/a	0.0707565	0.0284508	0.0464548	0.0411943	0.0205972	0.0216344	0.0482329	0.101282	0.0262281	0.0578647	0.110914	0.0448248	0.0201526	0.0544565	0.056457	0.075276	0.0431207	0.00896496	0.0386753	0.0844632
cpREV+F	194	38062.1	36610.8	-18108.6	n/a	n/a	0.0707565	0.0284508	0.0464548	0.0411943	0.0205972	0.0216344	0.0482329	0.101282	0.0262281	0.0578647	0.110914	0.0448248	0.0201526	0.0544565	0.056457	0.075276	0.0431207	0.00896496	0.0386753	0.0844632
cpREV+I	176	38304.9	36987.8	-18315.6	0.0379747	n/a	0.0756	0.0621	0.041	0.0371	0.0091	0.0382	0.0495	0.0838	0.0246	0.0806	0.1011	0.0504	0.022	0.0506	0.0431	0.0622	0.0543	0.0181	0.0307	0.066
cpREV+I+F	195	38548.3	37089.5	-18346.9	0.0379747	n/a	0.0707565	0.0284508	0.0464548	0.0411943	0.0205972	0.0216344	0.0482329	0.101282	0.0262281	0.0578647	0.110914	0.0448248	0.0201526	0.0544565	0.056457	0.075276	0.0431207	0.00896496	0.0386753	0.0844632
mtREV24+I	176	38966.8	37649.7	-18646.5	0.0376824	n/a	0.072	0.019	0.039	0.019	0.006	0.025	0.024	0.056	0.028	0.087	0.168	0.023	0.053	0.06	0.055	0.072	0.088	0.029	0.033	0.044
mtREV24	175	39104.2	37794.5	-18719.9	n/a	n/a	0.072	0.019	0.039	0.019	0.006	0.025	0.024	0.056	0.028	0.087	0.168	0.023	0.053	0.06	0.055	0.072	0.088	0.029	0.033	0.044

## Sheet: Caption
Table. Maximum Likelihood fits of 56 different amino acid substitution models
NOTE.-- Models with the lowest BIC scores (Bayesian Information Criterion) are considered to describe the substitution pattern the best. For each model, AICc value (Akaike Information Criterion, corrected), Maximum Likelihood value (lnL), and the number of parameters (including branch lengths) are also presented [1]. Non-uniformity of evolutionary rates among sites may be modeled by using a discr…
Abbreviations: TR: General Time Reversible; JTT: Jones-Taylor-Thornton; rtREV: General Reverse Transcriptase; cpREV: General Reversible Chloroplast; mtREV24: General Reversible Mitochondrial./div>
1. Nei M. and Kumar S. (2000). Molecular Evolution and Phylogenetics. Oxford University Press, New York.
2. Kumar S., Stecher G., Li M., Knyaz C., and Tamura K. (2018). MEGA X: Molecular Evolutionary Genetics Analysis across computing platforms. Molecular Biology and Evolution 35:1547-1549.
Disclaimer: Although utmost care has been taken to ensure the correctness of the caption, the caption text is provided "as is" without any warranty of any kind. Authors advise the user to carefully check the caption prior to its use for any purpose and report any errors or problems to the authors immediately (www.megasoftware.net). In no event shall the authors and their employers be liable for a…

## Sheet: LG+G+I
From\To	A	R	N	D	C	Q	E	G	H	I	L	K	M	F	P	S	T	W	Y	V
A	-	0.0012077	0.000590135	0.00106464	0.00163538	0.00200807	0.00377571	0.00601616	0.00040742	0.000472971	0.00198931	0.0017602	0.00131017	0.00054504	0.00263396	0.0146919	0.00579001	0.000110741	0.000379807	0.00894738
R	0.00170694	-	0.00160289	0.00033397	0.000351211	0.00581349	0.00132324	0.00113621	0.00275498	0.000400874	0.00151888	0.0207545	0.000564302	0.000113266	0.000743751	0.0026671	0.00156688	0.000363754	0.000545428	0.000600106
N	0.00111155	0.00213611	-	0.0136767	0.000347411	0.00351088	0.00196944	0.00418632	0.00511945	0.00060452	0.000344321	0.00703754	0.00043244	0.000192332	0.000361856	0.0124578	0.00541432	2.78058e-05	0.00106162	0.000293888
D	0.00158668	0.000352157	0.0108216	-	4.11006e-05	0.00108362	0.0190645	0.00246036	0.00105258	3.37453e-05	7.58616e-05	0.000928328	2.97786e-05	3.74158e-05	0.000882249	0.00385473	0.00115248	1.83162e-05	0.000234357	0.000133329
C	0.00999481	0.00151867	0.00112725	0.000168545	-	0.000175586	1.27209e-05	0.00165766	0.000727224	0.00101213	0.00298901	4.35229e-05	0.00104167	0.00237447	0.000168601	0.00865405	0.00309453	0.000410645	0.00202173	0.00688046
Q	0.00389457	0.00797735	0.00361509	0.00141016	5.57206e-05	-	0.0150098	0.000780277	0.00546489	0.000229979	0.00293089	0.010611	0.00194953	7.70293e-05	0.00139631	0.00380361	0.00292311	0.000144739	0.000446375	0.000738625
E	0.00417023	0.00103405	0.00115485	0.0141286	2.29891e-06	0.00854783	-	0.00101582	0.000481242	0.000139732	0.000350591	0.00592896	0.000202504	4.04127e-05	0.00093806	0.00190199	0.00163604	4.77066e-05	0.000208216	0.000860488
G	0.0082961	0.00110855	0.00306484	0.00227649	0.000374019	0.000554782	0.00126826	-	0.000353635	2.74792e-05	0.000222719	0.000973199	0.000162645	0.000192463	0.000440527	0.00540782	0.000351368	0.000164527	9.48463e-05	0.000269352
H	0.00144098	0.00689404	0.00961302	0.00249793	0.00042085	0.00996588	0.00154105	0.000907018	-	0.000343709	0.00184329	0.00228757	0.000515742	0.00146548	0.00113811	0.00307692	0.00158115	0.000365866	0.00920524	0.000417939
I	0.000601636	0.000360785	0.000408256	2.88021e-05	0.000210659	0.000150837	0.000160929	2.53483e-05	0.000123616	-	0.0208577	0.000521871	0.00498129	0.00239053	0.000175085	0.000199236	0.00279755	6.84237e-05	0.000403335	0.0373966
L	0.00158746	0.000857559	0.000145876	4.06194e-05	0.000390275	0.00120592	0.000253302	0.000128885	0.000415889	0.0130848	-	0.000451108	0.00735764	0.00557003	0.000557053	0.000566541	0.000819818	0.000379702	0.00051977	0.00597955
K	0.00215437	0.0179725	0.00457299	0.000762378	8.71603e-06	0.00669628	0.00657013	0.000863782	0.000791621	0.000502136	0.000691892	-	0.000765333	5.13844e-05	0.000873003	0.00232688	0.00307663	3.05817e-05	0.000228849	0.000650376
M	0.00451352	0.00137544	0.000790925	6.88342e-05	0.000587166	0.00346289	0.000631627	0.000406324	0.000502349	0.0134906	0.0317634	0.00215418	-	0.00386458	0.000223324	0.00107834	0.0054676	0.000426606	0.000834874	0.00666775
F	0.00101873	0.000149785	0.000190854	4.69241e-05	0.000726173	7.42342e-05	6.83889e-05	0.000260868	0.000774449	0.00351256	0.0130463	7.84698e-05	0.00209673	-	0.00021128	0.00112452	0.000446533	0.00150569	0.0135367	0.00229906
P	0.00472881	0.000944736	0.000344906	0.00106279	4.95275e-05	0.00129254	0.00152479	0.000573536	0.000577711	0.000247111	0.00125326	0.00128056	0.000116383	0.000202942	-	0.00415886	0.00154653	5.82949e-05	0.000155443	0.00104123
S	0.0189818	0.00243803	0.00854522	0.00334168	0.00182946	0.00253381	0.00222488	0.00506672	0.00112398	0.000202361	0.000917258	0.00245627	0.000404414	0.000777316	0.0029929	-	0.0175156	0.000152499	0.000694789	0.000345443
T	0.00859108	0.00164492	0.00426515	0.0011474	0.00075129	0.00223631	0.00219787	0.000378073	0.000663327	0.00326322	0.00152436	0.0037298	0.00235492	0.000354481	0.00127816	0.0201156	-	8.62956e-05	0.000426436	0.00768418
W	0.000725662	0.00168645	9.67348e-05	8.05328e-05	0.000440288	0.000489026	0.000283037	0.000781826	0.00067785	0.000352479	0.00311795	0.000163731	0.000811457	0.00527877	0.000212772	0.000773453	0.000381107	-	0.00546714	0.000665504
Y	0.000879221	0.000893333	0.00130475	0.00036402	0.000765778	0.000532788	0.000436404	0.000159221	0.00602498	0.000734009	0.00150781	0.000432841	0.000561007	0.0167656	0.00020043	0.00124488	0.000665305	0.00193139	-	0.000875515
V	0.0102309	0.000485495	0.00017841	0.000102295	0.00128729	0.000435471	0.00089084	0.000223348	0.000135118	0.0336162	0.00856812	0.000607608	0.00221313	0.00140649	0.000663161	0.000305727	0.00592168	0.000116129	0.000432459	-

## Sheet: LG+G
From\To	A	R	N	D	C	Q	E	G	H	I	L	K	M	F	P	S	T	W	Y	V
A	-	0.0012077	0.000590135	0.00106464	0.00163538	0.00200807	0.00377571	0.00601616	0.00040742	0.000472971	0.00198931	0.0017602	0.00131017	0.00054504	0.00263396	0.0146919	0.00579001	0.000110741	0.000379807	0.00894738
R	0.00170694	-	0.00160289	0.00033397	0.000351211	0.00581349	0.00132324	0.00113621	0.00275498	0.000400874	0.00151888	0.0207545	0.000564302	0.000113266	0.000743751	0.0026671	0.00156688	0.000363754	0.000545428	0.000600106
N	0.00111155	0.00213611	-	0.0136767	0.000347411	0.00351088	0.00196944	0.00418632	0.00511945	0.00060452	0.000344321	0.00703754	0.00043244	0.000192332	0.000361856	0.0124578	0.00541432	2.78058e-05	0.00106162	0.000293888
D	0.00158668	0.000352157	0.0108216	-	4.11006e-05	0.00108362	0.0190645	0.00246036	0.00105258	3.37453e-05	7.58616e-05	0.000928328	2.97786e-05	3.74158e-05	0.000882249	0.00385473	0.00115248	1.83162e-05	0.000234357	0.000133329
C	0.00999481	0.00151867	0.00112725	0.000168545	-	0.000175586	1.27209e-05	0.00165766	0.000727224	0.00101213	0.00298901	4.35229e-05	0.00104167	0.00237447	0.000168601	0.00865405	0.00309453	0.000410645	0.00202173	0.00688046
Q	0.00389457	0.00797735	0.00361509	0.00141016	5.57206e-05	-	0.0150098	0.000780277	0.00546489	0.000229979	0.00293089	0.010611	0.00194953	7.70293e-05	0.00139631	0.00380361	0.00292311	0.000144739	0.000446375	0.000738625
E	0.00417023	0.00103405	0.00115485	0.0141286	2.29891e-06	0.00854783	-	0.00101582	0.000481242	0.000139732	0.000350591	0.00592896	0.000202504	4.04127e-05	0.00093806	0.00190199	0.00163604	4.77066e-05	0.000208216	0.000860488
G	0.0082961	0.00110855	0.00306484	0.00227649	0.000374019	0.000554782	0.00126826	-	0.000353635	2.74792e-05	0.000222719	0.000973199	0.000162645	0.000192463	0.000440527	0.00540782	0.000351368	0.000164527	9.48463e-05	0.000269352
H	0.00144098	0.00689404	0.00961302	0.00249793	0.00042085	0.00996588	0.00154105	0.000907018	-	0.000343709	0.00184329	0.00228757	0.000515742	0.00146548	0.00113811	0.00307692	0.00158115	0.000365866	0.00920524	0.000417939
I	0.000601636	0.000360785	0.000408256	2.88021e-05	0.000210659	0.000150837	0.000160929	2.53483e-05	0.000123616	-	0.0208577	0.000521871	0.00498129	0.00239053	0.000175085	0.000199236	0.00279755	6.84237e-05	0.000403335	0.0373966
L	0.00158746	0.000857559	0.000145876	4.06194e-05	0.000390275	0.00120592	0.000253302	0.000128885	0.000415889	0.0130848	-	0.000451108	0.00735764	0.00557003	0.000557053	0.000566541	0.000819818	0.000379702	0.00051977	0.00597955
K	0.00215437	0.0179725	0.00457299	0.000762378	8.71603e-06	0.00669628	0.00657013	0.000863782	0.000791621	0.000502136	0.000691892	-	0.000765333	5.13844e-05	0.000873003	0.00232688	0.00307663	3.05817e-05	0.000228849	0.000650376
M	0.00451352	0.00137544	0.000790925	6.88342e-05	0.000587166	0.00346289	0.000631627	0.000406324	0.000502349	0.0134906	0.0317634	0.00215418	-	0.00386458	0.000223324	0.00107834	0.0054676	0.000426606	0.000834874	0.00666775
F	0.00101873	0.000149785	0.000190854	4.69241e-05	0.000726173	7.42342e-05	6.83889e-05	0.000260868	0.000774449	0.00351256	0.0130463	7.84698e-05	0.00209673	-	0.00021128	0.00112452	0.000446533	0.00150569	0.0135367	0.00229906
P	0.00472881	0.000944736	0.000344906	0.00106279	4.95275e-05	0.00129254	0.00152479	0.000573536	0.000577711	0.000247111	0.00125326	0.00128056	0.000116383	0.000202942	-	0.00415886	0.00154653	5.82949e-05	0.000155443	0.00104123
S	0.0189818	0.00243803	0.00854522	0.00334168	0.00182946	0.00253381	0.00222488	0.00506672	0.00112398	0.000202361	0.000917258	0.00245627	0.000404414	0.000777316	0.0029929	-	0.0175156	0.000152499	0.000694789	0.000345443
T	0.00859108	0.00164492	0.00426515	0.0011474	0.00075129	0.00223631	0.00219787	0.000378073	0.000663327	0.00326322	0.00152436	0.0037298	0.00235492	0.000354481	0.00127816	0.0201156	-	8.62956e-05	0.000426436	0.00768418
W	0.000725662	0.00168645	9.67348e-05	8.05328e-05	0.000440288	0.000489026	0.000283037	0.000781826	0.00067785	0.000352479	0.00311795	0.000163731	0.000811457	0.00527877	0.000212772	0.000773453	0.000381107	-	0.00546714	0.000665504
Y	0.000879221	0.000893333	0.00130475	0.00036402	0.000765778	0.000532788	0.000436404	0.000159221	0.00602498	0.000734009	0.00150781	0.000432841	0.000561007	0.0167656	0.00020043	0.00124488	0.000665305	0.00193139	-	0.000875515
V	0.0102309	0.000485495	0.00017841	0.000102295	0.00128729	0.000435471	0.00089084	0.000223348	0.000135118	0.0336162	0.00856812	0.000607608	0.00221313	0.00140649	0.000663161	0.000305727	0.00592168	0.000116129	0.000432459	-

## Sheet: WAG+G+I
From\To	A	R	N	D	C	Q	E	G	H	I	L	K	M	F	P	S	T	W	Y	V
A	-	0.00129353	0.00106292	0.00224834	0.0010576	0.0017798	0.00490127	0.00629039	0.000412993	0.000499744	0.00182954	0.00299811	0.000929367	0.000431451	0.00351108	0.0124977	0.00690214	8.68013e-05	0.000452894	0.00758495
R	0.00254835	-	0.00132455	0.00044816	0.000543906	0.00594605	0.00135984	0.00259598	0.00278472	0.000483315	0.00228821	0.0177036	0.000710589	0.000210528	0.00165843	0.00453885	0.00180407	0.000893018	0.000717777	0.000952269
N	0.00235558	0.00149	-	0.0165185	0.000273148	0.00302374	0.00293298	0.00499761	0.00515507	0.00143262	0.000604743	0.00996434	0.000206179	0.000197104	0.000476135	0.014735	0.00660586	5.51781e-05	0.00204309	0.000742028
D	0.0034143	0.000345454	0.0113191	-	3.11962e-05	0.00120818	0.0191182	0.00384329	0.00121268	0.000101939	0.000389917	0.00158746	0.000107919	9.57837e-05	0.00103482	0.00397369	0.00121982	9.95638e-05	0.000612759	0.000575995
C	0.0047451	0.0012387	0.000552999	9.21696e-05	-	0.000193568	6.61161e-05	0.00136167	0.000324412	0.000439775	0.00176689	0.000244919	0.000406159	0.000815825	0.000267023	0.00521909	0.00166926	0.000550172	0.00102311	0.0037892
Q	0.00419788	0.0071188	0.00321814	0.00187651	0.000101758	-	0.0169361	0.00146547	0.00559525	0.00029446	0.00399776	0.0128851	0.0016073	0.000204808	0.00227809	0.00381467	0.00279172	0.000165524	0.00042839	0.00113918
E	0.00731303	0.0010299	0.00197469	0.0187844	2.19873e-05	0.0107138	-	0.00252073	0.000742746	0.000329298	0.000709275	0.00854982	0.000327775	0.000166301	0.00166543	0.00261365	0.00267729	0.000120118	0.000369304	0.00222606
G	0.00654549	0.00137114	0.00234654	0.00263347	0.000315798	0.000646518	0.00175793	-	0.000324983	7.87093e-05	0.000281864	0.00123581	0.00018109	0.000102344	0.000594483	0.00497498	0.000734865	0.00025855	0.00019491	0.000708002
H	0.00146438	0.005012	0.00824797	0.0028315	0.00025638	0.00841147	0.00176507	0.00110741	-	0.000357202	0.00229644	0.00294573	0.000420366	0.00139251	0.00169921	0.00274427	0.00154015	0.000201456	0.00728709	0.000447525
I	0.00089324	0.0004385	0.00115546	0.000119984	0.000175197	0.000223145	0.000394477	0.000135202	0.000180062	-	0.0145796	0.0010713	0.00442839	0.0021716	0.000243897	0.00118437	0.00474488	0.000163028	0.000790464	0.0295732
L	0.00183843	0.00116713	0.000274206	0.000258011	0.000395721	0.00170319	0.000477673	0.000272195	0.000650802	0.00819652	-	0.000852044	0.0050489	0.00433548	0.00101495	0.00127817	0.00106283	0.000510459	0.000749919	0.00680728
K	0.0041871	0.01255	0.00627936	0.00145992	7.62366e-05	0.00762948	0.00800265	0.00165864	0.00116024	0.000837061	0.00118419	-	0.000971785	0.000182088	0.00135922	0.00358576	0.00451326	0.000105501	0.000250709	0.00115488
M	0.0041281	0.00160214	0.000413246	0.000315663	0.0004021	0.00302691	0.000975776	0.000773023	0.000526598	0.0110049	0.0223179	0.00309077	-	0.00244044	0.000418164	0.00183122	0.00493349	0.000395676	0.000806017	0.00778323
F	0.000972518	0.000240876	0.000200476	0.000142173	0.000409862	0.000195729	0.00025123	0.000221699	0.000885225	0.00273858	0.00972519	0.000293887	0.00123843	-	0.000394037	0.00202411	0.000559376	0.00117362	0.0121424	0.00245731
P	0.00664634	0.00159352	0.0004067	0.00128994	0.000112659	0.00182832	0.0021129	0.00108148	0.000907151	0.000258302	0.00191198	0.00184232	0.000178207	0.000330913	-	0.00598145	0.0025882	0.000106959	0.000406447	0.00119062
S	0.0155736	0.00287095	0.00828537	0.00326074	0.00144954	0.00201539	0.00218283	0.00595783	0.000964445	0.000825708	0.00158505	0.00319946	0.000513734	0.001119	0.00393754	-	0.0142462	0.000401841	0.00148057	0.000880012
T	0.00979989	0.0013002	0.00423222	0.0011405	0.000528247	0.00168054	0.00254768	0.00100272	0.000616722	0.00376914	0.00150175	0.00458841	0.00157699	0.000352351	0.0019413	0.0162321	-	8.50604e-05	0.000547736	0.00524905
W	0.000522694	0.0027296	0.00014993	0.000394805	0.000738405	0.000422594	0.000484776	0.00149624	0.000342129	0.000549239	0.00305898	0.000454894	0.00053641	0.00313531	0.000340247	0.00194184	0.000360754	-	0.00467576	0.0013815
Y	0.00111224	0.000894764	0.00226407	0.000990948	0.000560013	0.000446047	0.000607849	0.000460013	0.00504712	0.00108608	0.00183278	0.000440864	0.000445638	0.0132294	0.000527305	0.00291788	0.000947402	0.00190692	-	0.00119003
V	0.00926811	0.000590631	0.000409129	0.000463466	0.00103196	0.000590161	0.001823	0.000831397	0.000154221	0.020217	0.00827765	0.00101044	0.00214109	0.00133209	0.000768547	0.000862911	0.00451733	0.000280329	0.0005921	-

## Sheet: WAG+G
From\To	A	R	N	D	C	Q	E	G	H	I	L	K	M	F	P	S	T	W	Y	V
A	-	0.00129353	0.00106292	0.00224834	0.0010576	0.0017798	0.00490127	0.00629039	0.000412993	0.000499744	0.00182954	0.00299811	0.000929367	0.000431451	0.00351108	0.0124977	0.00690214	8.68013e-05	0.000452894	0.00758495
R	0.00254835	-	0.00132455	0.00044816	0.000543906	0.00594605	0.00135984	0.00259598	0.00278472	0.000483315	0.00228821	0.0177036	0.000710589	0.000210528	0.00165843	0.00453885	0.00180407	0.000893018	0.000717777	0.000952269
N	0.00235558	0.00149	-	0.0165185	0.000273148	0.00302374	0.00293298	0.00499761	0.00515507	0.00143262	0.000604743	0.00996434	0.000206179	0.000197104	0.000476135	0.014735	0.00660586	5.51781e-05	0.00204309	0.000742028
D	0.0034143	0.000345454	0.0113191	-	3.11962e-05	0.00120818	0.0191182	0.00384329	0.00121268	0.000101939	0.000389917	0.00158746	0.000107919	9.57837e-05	0.00103482	0.00397369	0.00121982	9.95638e-05	0.000612759	0.000575995
C	0.0047451	0.0012387	0.000552999	9.21696e-05	-	0.000193568	6.61161e-05	0.00136167	0.000324412	0.000439775	0.00176689	0.000244919	0.000406159	0.000815825	0.000267023	0.00521909	0.00166926	0.000550172	0.00102311	0.0037892
Q	0.00419788	0.0071188	0.00321814	0.00187651	0.000101758	-	0.0169361	0.00146547	0.00559525	0.00029446	0.00399776	0.0128851	0.0016073	0.000204808	0.00227809	0.00381467	0.00279172	0.000165524	0.00042839	0.00113918
E	0.00731303	0.0010299	0.00197469	0.0187844	2.19873e-05	0.0107138	-	0.00252073	0.000742746	0.000329298	0.000709275	0.00854982	0.000327775	0.000166301	0.00166543	0.00261365	0.00267729	0.000120118	0.000369304	0.00222606
G	0.00654549	0.00137114	0.00234654	0.00263347	0.000315798	0.000646518	0.00175793	-	0.000324983	7.87093e-05	0.000281864	0.00123581	0.00018109	0.000102344	0.000594483	0.00497498	0.000734865	0.00025855	0.00019491	0.000708002
H	0.00146438	0.005012	0.00824797	0.0028315	0.00025638	0.00841147	0.00176507	0.00110741	-	0.000357202	0.00229644	0.00294573	0.000420366	0.00139251	0.00169921	0.00274427	0.00154015	0.000201456	0.00728709	0.000447525
I	0.00089324	0.0004385	0.00115546	0.000119984	0.000175197	0.000223145	0.000394477	0.000135202	0.000180062	-	0.0145796	0.0010713	0.00442839	0.0021716	0.000243897	0.00118437	0.00474488	0.000163028	0.000790464	0.0295732
L	0.00183843	0.00116713	0.000274206	0.000258011	0.000395721	0.00170319	0.000477673	0.000272195	0.000650802	0.00819652	-	0.000852044	0.0050489	0.00433548	0.00101495	0.00127817	0.00106283	0.000510459	0.000749919	0.00680728
K	0.0041871	0.01255	0.00627936	0.00145992	7.62366e-05	0.00762948	0.00800265	0.00165864	0.00116024	0.000837061	0.00118419	-	0.000971785	0.000182088	0.00135922	0.00358576	0.00451326	0.000105501	0.000250709	0.00115488
M	0.0041281	0.00160214	0.000413246	0.000315663	0.0004021	0.00302691	0.000975776	0.000773023	0.000526598	0.0110049	0.0223179	0.00309077	-	0.00244044	0.000418164	0.00183122	0.00493349	0.000395676	0.000806017	0.00778323
F	0.000972518	0.000240876	0.000200476	0.000142173	0.000409862	0.000195729	0.00025123	0.000221699	0.000885225	0.00273858	0.00972519	0.000293887	0.00123843	-	0.000394037	0.00202411	0.000559376	0.00117362	0.0121424	0.00245731
P	0.00664634	0.00159352	0.0004067	0.00128994	0.000112659	0.00182832	0.0021129	0.00108148	0.000907151	0.000258302	0.00191198	0.00184232	0.000178207	0.000330913	-	0.00598145	0.0025882	0.000106959	0.000406447	0.00119062
S	0.0155736	0.00287095	0.00828537	0.00326074	0.00144954	0.00201539	0.00218283	0.00595783	0.000964445	0.000825708	0.00158505	0.00319946	0.000513734	0.001119	0.00393754	-	0.0142462	0.000401841	0.00148057	0.000880012
T	0.00979989	0.0013002	0.00423222	0.0011405	0.000528247	0.00168054	0.00254768	0.00100272	0.000616722	0.00376914	0.00150175	0.00458841	0.00157699	0.000352351	0.0019413	0.0162321	-	8.50604e-05	0.000547736	0.00524905
W	0.000522694	0.0027296	0.00014993	0.000394805	0.000738405	0.000422594	0.000484776	0.00149624	0.000342129	0.000549239	0.00305898	0.000454894	0.00053641	0.00313531	0.000340247	0.00194184	0.000360754	-	0.00467576	0.0013815
Y	0.00111224	0.000894764	0.00226407	0.000990948	0.000560013	0.000446047	0.000607849	0.000460013	0.00504712	0.00108608	0.00183278	0.000440864	0.000445638	0.0132294	0.000527305	0.00291788	0.000947402	0.00190692	-	0.00119003
V	0.00926811	0.000590631	0.000409129	0.000463466	0.00103196	0.000590161	0.001823	0.000831397	0.000154221	0.020217	0.00827765	0.00101044	0.00214109	0.00133209	0.000768547	0.000862911	0.00451733	0.000280329	0.0005921	-

## Sheet: LG+G+I+F
From\To	A	R	N	D	C	Q	E	G	H	I	L	K	M	F	P	S	T	W	Y	V
A	-	0.00062611	0.000665728	0.000842685	0.00265411	0.00108628	0.00259323	0.0108328	0.00048726	0.000448833	0.00226999	0.00124502	0.00117269	0.000715228	0.00344197	0.0184218	0.00477607	8.38725e-05	0.000438398	0.0111408
R	0.00155712	-	0.00180821	0.000264345	0.000569992	0.00314486	0.000908828	0.00204589	0.00329486	0.000380416	0.00173319	0.0146799	0.00050509	0.000148633	0.000971907	0.0033442	0.00129249	0.000275499	0.000629569	0.000747221
N	0.00101399	0.00110742	-	0.0108254	0.000563826	0.00189924	0.00135265	0.00753799	0.00612268	0.000573669	0.000392902	0.00497776	0.000387064	0.000252387	0.000472861	0.0156205	0.00446617	2.10594e-05	0.00122539	0.000365934
D	0.00144742	0.000182569	0.0122078	-	6.67035e-05	0.000586192	0.0130939	0.00443019	0.00125884	3.20231e-05	8.65651e-05	0.00065662	2.66539e-05	4.90988e-05	0.00115289	0.00483333	0.000950659	1.38722e-05	0.00027051	0.000166015
C	0.00911755	0.000787328	0.00127165	0.000133407	-	9.49849e-05	8.73695e-06	0.00298482	0.000869734	0.000960475	0.00341074	3.07844e-05	0.000932365	0.0031159	0.000220322	0.0108511	0.00255262	0.000311013	0.00233362	0.0085672
Q	0.00355273	0.0041357	0.00407817	0.00111617	9.04309e-05	-	0.010309	0.00140499	0.00653582	0.000218243	0.00334442	0.00750533	0.00174497	0.000101082	0.00182465	0.00476924	0.00241122	0.000109622	0.000515236	0.000919698
E	0.0038042	0.000536083	0.00130278	0.0111831	3.73099e-06	0.00462402	-	0.0018291	0.000575549	0.000132601	0.000400057	0.00419364	0.000181256	5.30316e-05	0.00122582	0.00238485	0.00134954	3.61319e-05	0.000240337	0.00107144
G	0.00756793	0.000574705	0.00345744	0.00180189	0.000607008	0.000300114	0.000871066	-	0.000422935	2.60768e-05	0.000254143	0.000688358	0.000145578	0.000252559	0.000575666	0.00678072	0.000289837	0.000124609	0.000109478	0.000335383
H	0.0013145	0.00357408	0.0108444	0.00197717	0.000683012	0.00539112	0.00105842	0.0016332	-	0.000326169	0.00210336	0.00161803	0.000461626	0.00192307	0.00148724	0.00385806	0.00130426	0.000277098	0.0106253	0.000520397
I	0.000548829	0.000187042	0.000460552	2.27975e-05	0.000341885	8.15965e-05	0.000110529	4.56428e-05	0.000147841	-	0.0238006	0.000369127	0.0044586	0.00313698	0.000228795	0.000249816	0.00230765	5.18225e-05	0.000465556	0.0465643
L	0.00144812	0.000444585	0.000164562	3.21511e-05	0.00063339	0.000652352	0.000173973	0.000232073	0.000497388	0.012417	-	0.000319075	0.0065856	0.00730926	0.000727937	0.00071037	0.000676253	0.000287577	0.000599953	0.00744543
K	0.00196527	0.00931752	0.00515877	0.000603439	1.41456e-05	0.00362241	0.0045125	0.00155535	0.000946751	0.00047651	0.000789514	-	0.000685027	6.74291e-05	0.00114081	0.00291761	0.00253785	2.31619e-05	0.000264153	0.000809815
M	0.00411736	0.000713068	0.000892239	5.44837e-05	0.000952932	0.00187328	0.000433814	0.000731638	0.000600792	0.0128021	0.036245	0.00152368	-	0.00507129	0.000291833	0.0013521	0.00451012	0.000323101	0.000963667	0.00830234
F	0.00092931	7.7653e-05	0.000215301	3.71414e-05	0.00117853	4.01576e-05	4.69708e-05	0.000469725	0.000926214	0.0033333	0.014887	5.55029e-05	0.00187672	-	0.000276094	0.00141	0.000368336	0.00114037	0.0156249	0.00286267
P	0.00431375	0.00048978	0.000389087	0.000841218	8.03799e-05	0.000699209	0.00104726	0.00103272	0.000690922	0.0002345	0.00143008	0.000905761	0.000104171	0.000266311	-	0.00521468	0.0012757	4.41512e-05	0.000179422	0.00129648
S	0.0173157	0.00126395	0.00963983	0.00264501	0.00296909	0.00137069	0.00152809	0.00912327	0.00134425	0.000192034	0.00104668	0.00173735	0.000361979	0.00102003	0.00391101	-	0.0144483	0.000115499	0.000801972	0.000430129
T	0.00783702	0.000852776	0.0048115	0.00090819	0.00121929	0.00120975	0.00150954	0.000680767	0.000793316	0.00309669	0.00173943	0.00263814	0.00210782	0.000465167	0.00167025	0.0252224	-	6.53582e-05	0.000492221	0.00956794
W	0.000661969	0.00087431	0.000109126	6.37435e-05	0.000714558	0.000264543	0.000194395	0.00140778	0.000810685	0.00033449	0.00355788	0.000115809	0.000726311	0.00692706	0.000278043	0.000969812	0.000314368	-	0.00631054	0.000828652
Y	0.00080205	0.000463131	0.00147188	0.00028813	0.00124281	0.000288216	0.000299731	0.000286698	0.00720566	0.00069655	0.00172055	0.000306154	0.000502141	0.0220006	0.000261915	0.00156093	0.000548798	0.00146279	-	0.00109015
V	0.00933288	0.000251695	0.000201264	8.09685e-05	0.00208919	0.000235572	0.000611846	0.000402165	0.000161597	0.0319006	0.00977702	0.00042977	0.00198091	0.00184567	0.000866595	0.000383343	0.00488469	8.79534e-05	0.000499172	-

## Sheet: LG+G+F
From\To	A	R	N	D	C	Q	E	G	H	I	L	K	M	F	P	S	T	W	Y	V
A	-	0.00062611	0.000665728	0.000842685	0.00265411	0.00108628	0.00259323	0.0108328	0.00048726	0.000448833	0.00226999	0.00124502	0.00117269	0.000715228	0.00344197	0.0184218	0.00477607	8.38725e-05	0.000438398	0.0111408
R	0.00155712	-	0.00180821	0.000264345	0.000569992	0.00314486	0.000908828	0.00204589	0.00329486	0.000380416	0.00173319	0.0146799	0.00050509	0.000148633	0.000971907	0.0033442	0.00129249	0.000275499	0.000629569	0.000747221
N	0.00101399	0.00110742	-	0.0108254	0.000563826	0.00189924	0.00135265	0.00753799	0.00612268	0.000573669	0.000392902	0.00497776	0.000387064	0.000252387	0.000472861	0.0156205	0.00446617	2.10594e-05	0.00122539	0.000365934
D	0.00144742	0.000182569	0.0122078	-	6.67035e-05	0.000586192	0.0130939	0.00443019	0.00125884	3.20231e-05	8.65651e-05	0.00065662	2.66539e-05	4.90988e-05	0.00115289	0.00483333	0.000950659	1.38722e-05	0.00027051	0.000166015
C	0.00911755	0.000787328	0.00127165	0.000133407	-	9.49849e-05	8.73695e-06	0.00298482	0.000869734	0.000960475	0.00341074	3.07844e-05	0.000932365	0.0031159	0.000220322	0.0108511	0.00255262	0.000311013	0.00233362	0.0085672
Q	0.00355273	0.0041357	0.00407817	0.00111617	9.04309e-05	-	0.010309	0.00140499	0.00653582	0.000218243	0.00334442	0.00750533	0.00174497	0.000101082	0.00182465	0.00476924	0.00241122	0.000109622	0.000515236	0.000919698
E	0.0038042	0.000536083	0.00130278	0.0111831	3.73099e-06	0.00462402	-	0.0018291	0.000575549	0.000132601	0.000400057	0.00419364	0.000181256	5.30316e-05	0.00122582	0.00238485	0.00134954	3.61319e-05	0.000240337	0.00107144
G	0.00756793	0.000574705	0.00345744	0.00180189	0.000607008	0.000300114	0.000871066	-	0.000422935	2.60768e-05	0.000254143	0.000688358	0.000145578	0.000252559	0.000575666	0.00678072	0.000289837	0.000124609	0.000109478	0.000335383
H	0.0013145	0.00357408	0.0108444	0.00197717	0.000683012	0.00539112	0.00105842	0.0016332	-	0.000326169	0.00210336	0.00161803	0.000461626	0.00192307	0.00148724	0.00385806	0.00130426	0.000277098	0.0106253	0.000520397
I	0.000548829	0.000187042	0.000460552	2.27975e-05	0.000341885	8.15965e-05	0.000110529	4.56428e-05	0.000147841	-	0.0238006	0.000369127	0.0044586	0.00313698	0.000228795	0.000249816	0.00230765	5.18225e-05	0.000465556	0.0465643
L	0.00144812	0.000444585	0.000164562	3.21511e-05	0.00063339	0.000652352	0.000173973	0.000232073	0.000497388	0.012417	-	0.000319075	0.0065856	0.00730926	0.000727937	0.00071037	0.000676253	0.000287577	0.000599953	0.00744543
K	0.00196527	0.00931752	0.00515877	0.000603439	1.41456e-05	0.00362241	0.0045125	0.00155535	0.000946751	0.00047651	0.000789514	-	0.000685027	6.74291e-05	0.00114081	0.00291761	0.00253785	2.31619e-05	0.000264153	0.000809815
M	0.00411736	0.000713068	0.000892239	5.44837e-05	0.000952932	0.00187328	0.000433814	0.000731638	0.000600792	0.0128021	0.036245	0.00152368	-	0.00507129	0.000291833	0.0013521	0.00451012	0.000323101	0.000963667	0.00830234
F	0.00092931	7.7653e-05	0.000215301	3.71414e-05	0.00117853	4.01576e-05	4.69708e-05	0.000469725	0.000926214	0.0033333	0.014887	5.55029e-05	0.00187672	-	0.000276094	0.00141	0.000368336	0.00114037	0.0156249	0.00286267
P	0.00431375	0.00048978	0.000389087	0.000841218	8.03799e-05	0.000699209	0.00104726	0.00103272	0.000690922	0.0002345	0.00143008	0.000905761	0.000104171	0.000266311	-	0.00521468	0.0012757	4.41512e-05	0.000179422	0.00129648
S	0.0173157	0.00126395	0.00963983	0.00264501	0.00296909	0.00137069	0.00152809	0.00912327	0.00134425	0.000192034	0.00104668	0.00173735	0.000361979	0.00102003	0.00391101	-	0.0144483	0.000115499	0.000801972	0.000430129
T	0.00783702	0.000852776	0.0048115	0.00090819	0.00121929	0.00120975	0.00150954	0.000680767	0.000793316	0.00309669	0.00173943	0.00263814	0.00210782	0.000465167	0.00167025	0.0252224	-	6.53582e-05	0.000492221	0.00956794
W	0.000661969	0.00087431	0.000109126	6.37435e-05	0.000714558	0.000264543	0.000194395	0.00140778	0.000810685	0.00033449	0.00355788	0.000115809	0.000726311	0.00692706	0.000278043	0.000969812	0.000314368	-	0.00631054	0.000828652
Y	0.00080205	0.000463131	0.00147188	0.00028813	0.00124281	0.000288216	0.000299731	0.000286698	0.00720566	0.00069655	0.00172055	0.000306154	0.000502141	0.0220006	0.000261915	0.00156093	0.000548798	0.00146279	-	0.00109015
V	0.00933288	0.000251695	0.000201264	8.09685e-05	0.00208919	0.000235572	0.000611846	0.000402165	0.000161597	0.0319006	0.00977702	0.00042977	0.00198091	0.00184567	0.000866595	0.000383343	0.00488469	8.79534e-05	0.000499172	-

## Sheet: WAG+G+I+F
From\To	A	R	N	D	C	Q	E	G	H	I	L	K	M	F	P	S	T	W	Y	V
A	-	0.00085644	0.00129263	0.00166143	0.00115451	0.0010728	0.00416663	0.00783099	0.000453695	0.000610557	0.00240867	0.00221705	0.000982711	0.000625592	0.00443245	0.0138481	0.00499172	5.53527e-05	0.000508129	0.00924703
R	0.00212995	-	0.0016108	0.000331172	0.000593745	0.00358408	0.00115602	0.00323177	0.00305916	0.000590484	0.00301251	0.0130915	0.000751375	0.000305259	0.00209364	0.00502929	0.00130473	0.000569473	0.000805317	0.00116094
N	0.00196883	0.00098652	-	0.0122065	0.000298177	0.00182261	0.00249337	0.00622159	0.00566312	0.00175029	0.000796167	0.00736845	0.000218013	0.000285796	0.000601083	0.0163272	0.00477745	3.51868e-05	0.00229226	0.000904628
D	0.00285372	0.000228723	0.0137653	-	3.40548e-05	0.000728249	0.0162526	0.00478456	0.00133219	0.000124543	0.000513341	0.0011739	0.000114114	0.000138884	0.00130638	0.00440307	0.000882193	6.34913e-05	0.000687491	0.000702213
C	0.00396602	0.000820137	0.000672507	6.81097e-05	-	0.000116676	5.62062e-05	0.00169516	0.000356384	0.00053729	0.00232617	0.000181113	0.000429471	0.00118292	0.000337095	0.00578304	0.00120723	0.000350842	0.00114789	0.00461953
Q	0.00350865	0.00471331	0.00391361	0.00138667	0.000111082	-	0.0143976	0.00182438	0.00614668	0.000359753	0.0052632	0.00952831	0.00169955	0.000296967	0.0028759	0.00422687	0.00201901	0.000105554	0.000480637	0.0013888
E	0.00611234	0.000681892	0.00240145	0.0138809	2.4002e-05	0.00645792	-	0.00313809	0.000815946	0.000402316	0.000933787	0.00632244	0.000346589	0.000241132	0.00210247	0.00289607	0.00193626	7.65988e-05	0.000414345	0.00271385
G	0.00547081	0.000907826	0.00285365	0.00194602	0.000344736	0.000389699	0.00149444	-	0.000357011	9.61621e-05	0.000371085	0.000913856	0.000191484	0.000148396	0.000750487	0.00551255	0.000531465	0.000164876	0.000218681	0.000863146
H	0.00122395	0.00331841	0.0100304	0.00209237	0.000279872	0.00507015	0.00150051	0.00137863	-	0.000436407	0.00302335	0.00217831	0.000444494	0.0020191	0.00214512	0.00304081	0.00111386	0.000128467	0.00817583	0.000545591
I	0.000746583	0.000290328	0.00140516	8.86631e-05	0.000191251	0.000134504	0.00033535	0.000168315	0.000197808	-	0.0191946	0.000792209	0.00468257	0.00314877	0.0003079	0.00131234	0.00343157	0.000103962	0.00088687	0.0360536
L	0.00153659	0.000772748	0.000333465	0.00019066	0.000431981	0.00102662	0.000406076	0.000338859	0.000714941	0.010014	-	0.000630071	0.00533869	0.00628633	0.0012813	0.00141628	0.000768657	0.000325517	0.000841379	0.00829896
K	0.00349964	0.0083093	0.00763639	0.00107882	8.32223e-05	0.00459879	0.00680315	0.00206486	0.00127458	0.00102267	0.00155904	-	0.00102756	0.000264022	0.00171591	0.00397322	0.00326406	6.72773e-05	0.000281286	0.00140795
M	0.00345033	0.00106077	0.000502553	0.000233262	0.000438945	0.00182452	0.00082952	0.000962347	0.000578496	0.0134452	0.0293824	0.00228557	-	0.00353858	0.000527898	0.00202909	0.00356797	0.00025232	0.000904319	0.00948876
F	0.000812844	0.000159482	0.000243801	0.00010506	0.000447419	0.000117979	0.000213574	0.000275996	0.000972466	0.00334583	0.0128036	0.000217325	0.00130951	-	0.000497441	0.00224283	0.000404549	0.000748409	0.0136233	0.00299578
P	0.00555511	0.00105506	0.000494592	0.00095321	0.000122982	0.00110205	0.0017962	0.00134635	0.000996553	0.000315578	0.00251719	0.00136237	0.000188436	0.000479815	-	0.00662778	0.00187182	6.82069e-05	0.000456017	0.00145152
S	0.0130167	0.00190084	0.0100759	0.00240955	0.00158237	0.00121481	0.00185565	0.00741698	0.00105949	0.0010088	0.00208678	0.00236594	0.000543221	0.00162252	0.00497083	-	0.010303	0.000256252	0.00166114	0.00107285
T	0.00819089	0.000860853	0.00514684	0.000842782	0.000576651	0.00101297	0.00216581	0.0012483	0.000677502	0.0046049	0.00197711	0.00339305	0.0016675	0.000510899	0.00245073	0.0179861	-	5.42426e-05	0.000614538	0.00639927
W	0.000436875	0.00180725	0.000182331	0.000291745	0.000806066	0.000254725	0.000412114	0.00186269	0.000375847	0.000671026	0.00402726	0.000336386	0.000567199	0.00454612	0.000429534	0.00215167	0.000260902	-	0.00524601	0.00168423
Y	0.000929623	0.000592417	0.00275335	0.000732271	0.000611329	0.000268862	0.00051674	0.000572677	0.00554453	0.00132691	0.00241292	0.000326011	0.000471216	0.0191822	0.00066568	0.00323317	0.000685174	0.00121603	-	0.0014508
V	0.00774642	0.000391053	0.000497545	0.000342483	0.00112652	0.000355729	0.00154975	0.00103502	0.00016942	0.0246999	0.0108978	0.0007472	0.00226399	0.00193149	0.000970229	0.000956153	0.003267	0.000178765	0.000664313	-

## Sheet: WAG+G+F
From\To	A	R	N	D	C	Q	E	G	H	I	L	K	M	F	P	S	T	W	Y	V
A	-	0.00085644	0.00129263	0.00166143	0.00115451	0.0010728	0.00416663	0.00783099	0.000453695	0.000610557	0.00240867	0.00221705	0.000982711	0.000625592	0.00443245	0.0138481	0.00499172	5.53527e-05	0.000508129	0.00924703
R	0.00212995	-	0.0016108	0.000331172	0.000593745	0.00358408	0.00115602	0.00323177	0.00305916	0.000590484	0.00301251	0.0130915	0.000751375	0.000305259	0.00209364	0.00502929	0.00130473	0.000569473	0.000805317	0.00116094
N	0.00196883	0.00098652	-	0.0122065	0.000298177	0.00182261	0.00249337	0.00622159	0.00566312	0.00175029	0.000796167	0.00736845	0.000218013	0.000285796	0.000601083	0.0163272	0.00477745	3.51868e-05	0.00229226	0.000904628
D	0.00285372	0.000228723	0.0137653	-	3.40548e-05	0.000728249	0.0162526	0.00478456	0.00133219	0.000124543	0.000513341	0.0011739	0.000114114	0.000138884	0.00130638	0.00440307	0.000882193	6.34913e-05	0.000687491	0.000702213
C	0.00396602	0.000820137	0.000672507	6.81097e-05	-	0.000116676	5.62062e-05	0.00169516	0.000356384	0.00053729	0.00232617	0.000181113	0.000429471	0.00118292	0.000337095	0.00578304	0.00120723	0.000350842	0.00114789	0.00461953
Q	0.00350865	0.00471331	0.00391361	0.00138667	0.000111082	-	0.0143976	0.00182438	0.00614668	0.000359753	0.0052632	0.00952831	0.00169955	0.000296967	0.0028759	0.00422687	0.00201901	0.000105554	0.000480637	0.0013888
E	0.00611234	0.000681892	0.00240145	0.0138809	2.4002e-05	0.00645792	-	0.00313809	0.000815946	0.000402316	0.000933787	0.00632244	0.000346589	0.000241132	0.00210247	0.00289607	0.00193626	7.65988e-05	0.000414345	0.00271385
G	0.00547081	0.000907826	0.00285365	0.00194602	0.000344736	0.000389699	0.00149444	-	0.000357011	9.61621e-05	0.000371085	0.000913856	0.000191484	0.000148396	0.000750487	0.00551255	0.000531465	0.000164876	0.000218681	0.000863146
H	0.00122395	0.00331841	0.0100304	0.00209237	0.000279872	0.00507015	0.00150051	0.00137863	-	0.000436407	0.00302335	0.00217831	0.000444494	0.0020191	0.00214512	0.00304081	0.00111386	0.000128467	0.00817583	0.000545591
I	0.000746583	0.000290328	0.00140516	8.86631e-05	0.000191251	0.000134504	0.00033535	0.000168315	0.000197808	-	0.0191946	0.000792209	0.00468257	0.00314877	0.0003079	0.00131234	0.00343157	0.000103962	0.00088687	0.0360536
L	0.00153659	0.000772748	0.000333465	0.00019066	0.000431981	0.00102662	0.000406076	0.000338859	0.000714941	0.010014	-	0.000630071	0.00533869	0.00628633	0.0012813	0.00141628	0.000768657	0.000325517	0.000841379	0.00829896
K	0.00349964	0.0083093	0.00763639	0.00107882	8.32223e-05	0.00459879	0.00680315	0.00206486	0.00127458	0.00102267	0.00155904	-	0.00102756	0.000264022	0.00171591	0.00397322	0.00326406	6.72773e-05	0.000281286	0.00140795
M	0.00345033	0.00106077	0.000502553	0.000233262	0.000438945	0.00182452	0.00082952	0.000962347	0.000578496	0.0134452	0.0293824	0.00228557	-	0.00353858	0.000527898	0.00202909	0.00356797	0.00025232	0.000904319	0.00948876
F	0.000812844	0.000159482	0.000243801	0.00010506	0.000447419	0.000117979	0.000213574	0.000275996	0.000972466	0.00334583	0.0128036	0.000217325	0.00130951	-	0.000497441	0.00224283	0.000404549	0.000748409	0.0136233	0.00299578
P	0.00555511	0.00105506	0.000494592	0.00095321	0.000122982	0.00110205	0.0017962	0.00134635	0.000996553	0.000315578	0.00251719	0.00136237	0.000188436	0.000479815	-	0.00662778	0.00187182	6.82069e-05	0.000456017	0.00145152
S	0.0130167	0.00190084	0.0100759	0.00240955	0.00158237	0.00121481	0.00185565	0.00741698	0.00105949	0.0010088	0.00208678	0.00236594	0.000543221	0.00162252	0.00497083	-	0.010303	0.000256252	0.00166114	0.00107285
T	0.00819089	0.000860853	0.00514684	0.000842782	0.000576651	0.00101297	0.00216581	0.0012483	0.000677502	0.0046049	0.00197711	0.00339305	0.0016675	0.000510899	0.00245073	0.0179861	-	5.42426e-05	0.000614538	0.00639927
W	0.000436875	0.00180725	0.000182331	0.000291745	0.000806066	0.000254725	0.000412114	0.00186269	0.000375847	0.000671026	0.00402726	0.000336386	0.000567199	0.00454612	0.000429534	0.00215167	0.000260902	-	0.00524601	0.00168423
Y	0.000929623	0.000592417	0.00275335	0.000732271	0.000611329	0.000268862	0.00051674	0.000572677	0.00554453	0.00132691	0.00241292	0.000326011	0.000471216	0.0191822	0.00066568	0.00323317	0.000685174	0.00121603	-	0.0014508
V	0.00774642	0.000391053	0.000497545	0.000342483	0.00112652	0.000355729	0.00154975	0.00103502	0.00016942	0.0246999	0.0108978	0.0007472	0.00226399	0.00193149	0.000970229	0.000956153	0.003267	0.000178765	0.000664313	-

[truncated: 48 more sheets: JTT+G+I, rtREV+G+I, rtREV+G, JTT+G, Dayhoff+G+I, rtREV+G+I+F, Dayhoff+G, rtREV+G+F, JTT+G+I+F, JTT+G+F, Dayhoff+G+I+F, Dayhoff+G+F, cpREV+G, mtREV24+G+I+F, mtREV24+G+F, cpREV+G+F, cpREV+G+I+F, WAG+I, cpREV+G+I, LG+I …]
